# Supplementary material for: Clinical and endoscopic characteristics of diffuse esophageal intramural pseudo-diverticulosis
Source: Esophagus. 2020 Mar 11;17(4):492–501. doi: 10.1007/s10388-020-00729-6 (PMC7497296; doi:10.1007/s10388-020-00729-6)
Supplement: Supplementary file 1 — Electronic supplementary material 1 (TXT 1 kb) [file 10388_2020_729_MOESM1_ESM.txt]

ESM-1
Endoscopic view of DEIPD: Faux uni pattern, more than 5 pseudodiverticle openings, many of them alingned longitudinally. Fujinon EG-600WR, VP-4450HD.

ESM-2
Endoscopic view of DEIPD: Faux uni pattern, more than 5 pseudodiverticle openings, some alingned longitudinally. Discrete formation of multiple rings in the background. Fujinon EG-600WR, VP-4450HD.

ESM-3
Endoscopic view of DEIPD after removal of impacted food bolus: Frosted Glass look, more than 5 pseudodiverticle openings, alingned longitudinally. Multiple rings in the middle- and background ("trachealization"). Fujinon EG-600WR, VP-4450HD.

ESM-4
Endoscopic view of DEIPD: Faux uni pattern, multiple rings, scar traction. Fujinon EG-600WR, VP-4450HD.

ESM-5
Endoscopic view of DEIPD: pseudodiverticle openings in the foregrond and to the right, surrounded by dull-white edematous mucosa ("frosted glass look"). Fujinon EG-600WR, VP-4450HD.

ESM-6
Schematc drawing of typical endoscopic findings in Diffuse Esophageal Intramural Pseudodiverticulosis. 
